# Supplementary material for: Fluorescence Sensors for the Detection of L-Histidine Based on Silver Nanoclusters Modulated by Copper Ions
Source: Molecules. 2024 May 7;29(10):2167. doi: 10.3390/molecules29102167 (PMC11123781; doi:10.3390/molecules29102167)
Supplement: Supplementary file 1 [file molecules-29-02167-s001.zip]

Archive with 1 entries (1 files):
- molecules-2934793-supplementary.pdf
